# Supplementary material for: Measuring Attitudes Toward Plastics: A Cross-Cultural Adaptation and Patient Evaluation Study
Source: Int J Environ Res Public Health. 2025 Dec 12;22(12):1857. doi: 10.3390/ijerph22121857 (PMC12732577; doi:10.3390/ijerph22121857)
Supplement: Supplementary file 1 [file ijerph-22-01857-s001.zip]

Archive with 3 entries (3 files):
- Supplementary Methods 1.pdf
- Table S1_Clarity ratings per item.pdf
- Table S2_Questionnaire modified after citizen input.pdf
